# Supplementary material for: Cross-Sectional Study Evaluating the Role of Autonomic Nervous System Functional Diagnostics in Differentiating Post-Infectious Syndromes: Post-COVID Syndrome, Chronic Fatigue Syndrome, and Lyme Disease
Source: Biomedicines. 2025 Feb 4;13(2):356. doi: 10.3390/biomedicines13020356 (PMC11853188; doi:10.3390/biomedicines13020356)
Supplement: Supplementary file 1 [file biomedicines-13-00356-s001.zip]

Archive with 1 entries (1 files):
- biomedicines-3373080-supplementary.pdf
